# Supplementary material for: Theoretical Modeling of the Structure Formation in Adsorbed Overlayers Comprising Molecular Building Blocks with Different Symmetries
Source: Molecules. 2025 Feb 13;30(4):866. doi: 10.3390/molecules30040866 (PMC11858382; doi:10.3390/molecules30040866)
Supplement: Supplementary file 1 [file molecules-30-00866-s001.zip]

Archive with 1 entries (1 files):
- molecules-3466574-supplementary.pdf
